# Supplementary material for: An aggregon in conductin/axin2 regulates Wnt/β-catenin signaling and holds potential for cancer therapy
Source: Nat Commun. 2019 Sep 18;10:4251. doi: 10.1038/s41467-019-12203-8 (PMC6751202; doi:10.1038/s41467-019-12203-8)
Supplement: Supplementary file 4 — Source Data [file 41467_2019_12203_MOESM4_ESM.xlsx]

## Sheet: Fig. 1e
		Percentage of cells with puncta
	Construct	Experiment 1	Experiment 2	Experiment 3
	Axin	100	97.8	98.6
	Cdt	3.4	2.8	3.2
	AxinCdtDIX	100	99.2	99.4
	CdtAxinDIX	3.2	5.6	3.8
	AxinCdtRGS	3.2	5	0.8
	CdtAxinRGS	96	97.2	93.8
	CdtDRGS	90	82.8	79.6

## Sheet: Fig. 2d
		Percentage of cells with puncta
	Construct	Experiment 1	Experiment 2	Experiment 3
	Cdt	3.4	2.8	3.2
	Y93S	3	2	2
	F112R	1.6	2	2.2
	QV-PS	86.8	76.6	86.4
	QV-PS M3	3.6	2.2	0.6
	Q188P	35.2	37	30.6
	V189S	19.6	24.6	15.4
	AxinCdtRGS	3.2	5	0.8
	AxinCdtRGSQV-PS	98	99.4	99.6
	L99R QV-PS	3.2	2.2	1.6
	L99R	3	4.2	5.4

## Sheet: Fig. 4b
		b-Catenin intensity
		Construct
	Cell #	GFP-Cdt	GFP-QV-PS	GFP-QV-PS M3	GFP-Axin
	1	39095	11349	55013	23857
	2	42035	32025	64353	28438
	3	47011	36065	67042	29709
	4	51804	37288	67252	32313
	5	52564	37831	71324	35776
	6	53273	39889	78184	35812
	7	55269	40471	87152	36771
	8	56323	40831	88352	38103
	9	58954	40991	90211	38283
	10	62750	41036	93723	38487
	11	64552	41731	101526	38587
	12	65267	42577	104531	38654
	13	66492	45048	104976	39105
	14	68150	45432	112368	39510
	15	69127	45562	118261	41081
	16	70806	46714	118348	41633
	17	71900	46796	121105	41859
	18	74453	48326	121848	41941
	19	76244	48447	122507	42158
	20	78244	48709	130422	42447
	21	81448	49074	132748	42655
	22	87278	49668	132783	43533
	23	88232	50556	133395	45000
	24	89647	50727	135547	45756
	25	90171	51047	151275	46260
	26	91028	51822	163248	46560
	27	92542	52228	168896	46786
	28	97688	52505	170340	48172
	29	100036	52668	174063	48471
	30	103291	52794	174840	48761
	31	103389	53146	175037	49893
	32	107146	53929	187238	49978
	33	108296	53987	191347	51293
	34	108893	54217	204316	51408
	35	114589	54827	206600	51441
	36	121346	55762	207378	52825
	37	124090	55947	210048	53111
	38	125631	57343	215723	53218
	39	128292	57916	217470	62904
	40	135098	58142	220568	63024
	41	144237	60044	222066	64212
	42	147894	61897	223710	64932
	43	158865	62062	229554	65773
	44	176462	65837	238950	70076
	45	184043	69655	241292	70549
	46	188138	71307	242392	77485
	47	190985	76281	256662	78114
	48	205466	90866	278397	79713
	49	215490	144865	299299	81579
	50	241267	165071	364255	86272

## Sheet: Fig. 4c
		GFP intensity
		Construct
	Cell #	GFP-Cdt	GFP-QV-PS	GFP-QV-PS M3	GFP-Axin
	1	46610	25060	38699	82645
	2	56125	28436	19447	43358
	3	91812	96371	115185	28966
	4	34172	74000	59577	32523
	5	54770	47325	63896	59018
	6	70455	55250	62685	44119
	7	43586	28759	22033	170967
	8	86226	104058	67504	29107
	9	42251	95847	45558	53545
	10	68759	36239	44557	45883
	11	77446	29137	72291	98161
	12	38823	54115	30696	33909
	13	32484	38147	108561	68463
	14	87769	74567	26775	72240
	15	70537	41634	54751	64449
	16	66783	117705	57642	38288
	17	70771	76156	26386	143116
	18	94056	88412	43205	43077
	19	49608	26312	58313	48220
	20	109439	25056	60640	79355
	21	31965	41924	48059	57897
	22	73829	63691	38647	117139
	23	55898	42170	28552	62618
	24	67506	99174	102381	36413
	25	92375	62007	22912	98991
	26	30958	108524	59229	64620
	27	82580	29175	140473	50182
	28	50280	103064	46621	68056
	29	102560	29125	61902	31631
	30	90547	54672	90800	60949
	31	36719	37338	35333	48715
	32	46341	68621	29196	51902
	33	21626	47171	77671	43090
	34	71191	41095	24077	44518
	35	37647	30262	73610	51638
	36	81320	67228	52619	32909
	37	95513	44929	40531	74459
	38	73639	115245	62737	51205
	39	80636	60582	28867	71569
	40	45393	49580	57972	44852
	41	30559	41448	77695	35442
	42	26615	129572	53836	43392
	43	53422	93127	130827	47317
	44	117257	54046	92821	30079
	45	89283	44019	136695	127310
	46	34314	72592	18790	79351
	47	39284	46601	85291	82064
	48	43986	74312	62204	60118
	49	54093	41345	33385	35267
	50	36998	42526	73535	69731

## Sheet: Fig. 4d
			Relative luciferase activity (TOP/FOP)
	Wnt	Construct	Experiment 1	Experiment 2	Experiment 3	Experiment 4	Experiment 5
	-	-	15.77	37.6	27.32	31.97	50.69
	+	-	100	100	100	100	100
	+	Cdt	54.8	52.67	80.8	43.76	66.27
	+	QV-PS	37.71	32.01	45.49	25.9	35.25
	+	QV-PS M3	110.64	59.78	107.6	85.38	64.03
	+	Axin	28.38	29.64	37.5	23.76	34.13
	+	AxinM3	119.32	81.96	120.88	96.5	93.99

## Sheet: Fig. 4e
	Cell growth (MTT)
				MTT absorbance
	Cell line	Construct	Timepoint	Replicate 1	Replicate 2	Replicate 3	Replicate 4	Replicate 5	Replicate 6
	SW480	Cdt	0h	0.0658	0.0661	0.063	0.0616	0.0611	0.0579
		Cdt	72h	0.1622	0.1568	0.1752	0.1671	0.1665	0.1588
		Cdt	96h	0.2292	0.2383	0.2463	0.2407	0.2517	0.2534
		Cdt	120h	0.2915	0.3269	0.3335	0.3368	0.3079	0.269
		QV-PS	0h	0.0642	0.0642	0.0613	0.0595	0.0606	0.0608
		QV-PS	72h	0.142	0.152	0.1435	0.1511	0.1438	0.1324
		QV-PS	96h	0.2016	0.218	0.2189	0.2158	0.1944	0.1956
		QV-PS	120h	0.1736	0.2224	0.2583	0.271	0.2854	0.2432
	DLD1	Cdt	0h	0.0319	0.0318	0.035	0.0354	0.0345	0.0346
		Cdt	72h	0.0944	0.1121	0.1018	0.0884	0.1043	0.0998
		Cdt	96h	0.1779	0.179	0.2153	0.1819	0.2101	0.1909
		Cdt	120h	0.312	0.2911	0.3324	0.3033	0.3185	0.3593
		QV-PS	0h	0.0346	0.033	0.0323	0.0339	0.0321	0.0353
		QV-PS	72h	0.1012	0.1101	0.0906	0.1072	0.1182	0.0781
		QV-PS	96h	0.1551	0.1547	0.1446	0.1548	0.1451	0.1536
		QV-PS	120h	0.2424	0.2627	0.2752	0.2407	0.2389	0.2553

## Sheet: Fig. 5c
			Percentage of cells with puncta
	Construct		Experiment 1	Experiment 2	Experiment 3
	Flag-Cdt +	GFP	3.6	3.8	1.4
	Flag-Cdt +	GFP-2-345	21.2	21.8	18.4
	Flag-Cdt +	GFP-QV-PS	5	5.2	3.2

## Sheet: Fig. 5e
			Percentage of cells with puncta
	Construct		Experiment 1	Experiment 2	Experiment 3
	Cdt +	-	8.33333	4.33333	4.33333
	Cdt +	P182-195	82	77	82.3333
	Cdt +	QV-PS	29	7.66667	6.33333
	CdtM3 +	-	3.66667	3.33333	4
	CdtM3 +	P182-195	10	3.33333	18.6667
	CdtM3 +	QV-PS	9	3.33333	9

## Sheet: Fig. 5i
			Relative interaction
	Spotted	Incubated with	Experiment 1	Experiment 2	Experiment 3	Experiment 4	Experiment 5
	R9	GFP	1	1	1	1	1
	P182-195-R9	GFP	0.606	1.214	0.326	0.236	1.025
	QV-PS-R9	GFP	1.536	0.93	0.713	1.012	1.42
	R9	GFP-RGS	1.4	0.937	0.641	1.084	1.685
	P182-195-R9	GFP-RGS	4.977	5.578	2.437	6.62	6.135
	QV-PS-R9	GFP-RGS	1.252	1.388	0.81	2.131	2.013
	R9	GFP-2-345	0.698	3.598	1.587	2.025	1.814
	P182-195-R9	GFP-2-345	2.888	8.201	3.122	4.531	5.489
	QV-PS-R9	GFP-2-345	1.729	3.234	1.202	1.921	2.104

## Sheet: Fig. 5l
			Relative interaction
	Spotted	Incubated with	Experiment 1	Experiment 2	Experiment 3	Experiment 4	Experiment 5
	R9	GFP-RGS	1	1	1	1	1
	P182-195-R9	GFP-RGS	6.289	7.069	4.696	3.46	8.975
	QV-PS-R9	GFP-RGS	0.665	1.198	0.75	1.843	2.357

[truncated: 29 more sheets: Fig. 5m, Fig. 6b, Fig. 6c, Fig. 6d, Fig. 6e, Fig. 6f, Fig. 7a, Fig. 7b, Fig. 7c, Fig. 7d, Fig. 7d (WB), Fig. 7e, Fig. 7f, Fig. 7g, Fig. 7h, Fig. 7j, Fig. 7l, Fig. 7m, Supplementary Fig. 4c, Supplementary Fig. 4d …]
